# Supplementary material for: Specialisation of meiotic kinetochores revealed through a synthetic spindle assembly checkpoint strategy
Source: eLife. 2026 Apr 9;15:RP110117. doi: 10.7554/eLife.110117 (PMC13065327; doi:10.7554/eLife.110117)
Supplement: Figure 3—source data 1. [file elife-110117-fig3-data1.zip]

Archive with 12 entries (11 files):
- Figure1-source data 1/
- __MACOSX/._Figure1-source data 1
- Figure1-source data 1/Pgk1_Colorimetric.tif
- __MACOSX/Figure1-source data 1/._Pgk1_Colorimetric.tif
- Figure1-source data 1/.DS_Store
- __MACOSX/Figure1-source data 1/._.DS_Store
- Figure1-source data 1/Myc_WB.tif
- __MACOSX/Figure1-source data 1/._Myc_WB.tif
- Figure1-source data 1/Myc_Colorimetric.tif
- __MACOSX/Figure1-source data 1/._Myc_Colorimetric.tif
- Figure1-source data 1/Pgk1_WB.tif
- __MACOSX/Figure1-source data 1/._Pgk1_WB.tif
