# Supplementary material for: Specialisation of meiotic kinetochores revealed through a synthetic spindle assembly checkpoint strategy
Source: eLife. 2026 Apr 9;15:RP110117. doi: 10.7554/eLife.110117 (PMC13065327; doi:10.7554/eLife.110117)
Supplement: Figure 3—source data 2. [file elife-110117-fig3-data2.zip]

Archive with 6 entries (5 files):
- Figure1-source data 2/
- __MACOSX/._Figure1-source data 2
- Figure1-source data 2/Pgk1_WB_annotated.tif
- __MACOSX/Figure1-source data 2/._Pgk1_WB_annotated.tif
- Figure1-source data 2/Myc_WB_annotated.tiff
- __MACOSX/Figure1-source data 2/._Myc_WB_annotated.tiff
