# Supplementary material for: Specialisation of meiotic kinetochores revealed through a synthetic spindle assembly checkpoint strategy
Source: eLife. 2026 Apr 9;15:RP110117. doi: 10.7554/eLife.110117 (PMC13065327; doi:10.7554/eLife.110117)
Supplement: Figure 3—figure supplement 1—source data 1. [file elife-110117-fig3-figsupp1-data1.zip]

Archive with 34 entries (31 files):
- Figure3-figure supplement 1-source data 1/
- __MACOSX/._Figure3-figure supplement 1-source data 1
- Figure3-figure supplement 1-source data 1/.DS_Store
- __MACOSX/Figure3-figure supplement 1-source data 1/._.DS_Store
- Figure3-figure supplement 1-source data 1/D/
- __MACOSX/Figure3-figure supplement 1-source data 1/._D
- Figure3-figure supplement 1-source data 1/B/
- __MACOSX/Figure3-figure supplement 1-source data 1/._B
- Figure3-figure supplement 1-source data 1/D/ponceau.jpg
- __MACOSX/Figure3-figure supplement 1-source data 1/D/._ponceau.jpg
- Figure3-figure supplement 1-source data 1/D/.DS_Store
- __MACOSX/Figure3-figure supplement 1-source data 1/D/._.DS_Store
- Figure3-figure supplement 1-source data 1/D/Pgk1(Colorimetric).tif
- __MACOSX/Figure3-figure supplement 1-source data 1/D/._Pgk1(Colorimetric).tif
- Figure3-figure supplement 1-source data 1/D/Pgk1(Chemiluminescence).tif
- __MACOSX/Figure3-figure supplement 1-source data 1/D/._Pgk1(Chemiluminescence).tif
- Figure3-figure supplement 1-source data 1/D/FLAG(Colorimetric).tif
- __MACOSX/Figure3-figure supplement 1-source data 1/D/._FLAG(Colorimetric).tif
- Figure3-figure supplement 1-source data 1/D/FLAG(Chemiluminescence).tif
- __MACOSX/Figure3-figure supplement 1-source data 1/D/._FLAG(Chemiluminescence).tif
- Figure3-figure supplement 1-source data 1/B/ponceau.jpg
- __MACOSX/Figure3-figure supplement 1-source data 1/B/._ponceau.jpg
- Figure3-figure supplement 1-source data 1/B/V5_short.tif
- __MACOSX/Figure3-figure supplement 1-source data 1/B/._V5_short.tif
- Figure3-figure supplement 1-source data 1/B/V5(Colorimetric)_for_reference.tif
- __MACOSX/Figure3-figure supplement 1-source data 1/B/._V5(Colorimetric)_for_reference.tif
- Figure3-figure supplement 1-source data 1/B/V5_long.tif
- __MACOSX/Figure3-figure supplement 1-source data 1/B/._V5_long.tif
- Figure3-figure supplement 1-source data 1/B/.DS_Store
- __MACOSX/Figure3-figure supplement 1-source data 1/B/._.DS_Store
- Figure3-figure supplement 1-source data 1/B/Pgk1(Chemiluminescence)_for_reference.tif
- __MACOSX/Figure3-figure supplement 1-source data 1/B/._Pgk1(Chemiluminescence)_for_reference.tif
- Figure3-figure supplement 1-source data 1/B/Pgk1.tif
- __MACOSX/Figure3-figure supplement 1-source data 1/B/._Pgk1.tif
