# Supplementary material for: Specialisation of meiotic kinetochores revealed through a synthetic spindle assembly checkpoint strategy
Source: eLife. 2026 Apr 9;15:RP110117. doi: 10.7554/eLife.110117 (PMC13065327; doi:10.7554/eLife.110117)
Supplement: Figure 3—figure supplement 1—source data 2. [file elife-110117-fig3-figsupp1-data2.zip]

Archive with 32 entries (29 files):
- Figure3-figure supplement 1-source data 2/
- __MACOSX/._Figure3-figure supplement 1-source data 2
- Figure3-figure supplement 1-source data 2/.DS_Store
- __MACOSX/Figure3-figure supplement 1-source data 2/._.DS_Store
- Figure3-figure supplement 1-source data 2/D/
- __MACOSX/Figure3-figure supplement 1-source data 2/._D
- Figure3-figure supplement 1-source data 2/B/
- __MACOSX/Figure3-figure supplement 1-source data 2/._B
- Figure3-figure supplement 1-source data 2/D/ponceau_annotated.jpg
- __MACOSX/Figure3-figure supplement 1-source data 2/D/._ponceau_annotated.jpg
- Figure3-figure supplement 1-source data 2/D/FLAG_for_reference.tif
- __MACOSX/Figure3-figure supplement 1-source data 2/D/._FLAG_for_reference.tif
- Figure3-figure supplement 1-source data 2/D/Pgk1_for_reference.tif
- __MACOSX/Figure3-figure supplement 1-source data 2/D/._Pgk1_for_reference.tif
- Figure3-figure supplement 1-source data 2/D/Pgk1_annotated.tif
- __MACOSX/Figure3-figure supplement 1-source data 2/D/._Pgk1_annotated.tif
- Figure3-figure supplement 1-source data 2/D/FLAG_annotated.tif
- __MACOSX/Figure3-figure supplement 1-source data 2/D/._FLAG_annotated.tif
- Figure3-figure supplement 1-source data 2/B/.DS_Store
- __MACOSX/Figure3-figure supplement 1-source data 2/B/._.DS_Store
- Figure3-figure supplement 1-source data 2/B/ponceau_annotated.jpg
- __MACOSX/Figure3-figure supplement 1-source data 2/B/._ponceau_annotated.jpg
- Figure3-figure supplement 1-source data 2/B/Pgk1(Colorimetric)_for_reference.tif
- __MACOSX/Figure3-figure supplement 1-source data 2/B/._Pgk1(Colorimetric)_for_reference.tif
- Figure3-figure supplement 1-source data 2/B/V5(Colorimetric)_for_reference_only.tif
- __MACOSX/Figure3-figure supplement 1-source data 2/B/._V5(Colorimetric)_for_reference_only.tif
- Figure3-figure supplement 1-source data 2/B/V5_long_annotated.tif
- __MACOSX/Figure3-figure supplement 1-source data 2/B/._V5_long_annotated.tif
- Figure3-figure supplement 1-source data 2/B/V5_short_annotated.tif
- __MACOSX/Figure3-figure supplement 1-source data 2/B/._V5_short_annotated.tif
- Figure3-figure supplement 1-source data 2/B/Pgk1_annotated.tif
- __MACOSX/Figure3-figure supplement 1-source data 2/B/._Pgk1_annotated.tif
