# Supplementary material for: Specialisation of meiotic kinetochores revealed through a synthetic spindle assembly checkpoint strategy
Source: eLife. 2026 Apr 9;15:RP110117. doi: 10.7554/eLife.110117 (PMC13065327; doi:10.7554/eLife.110117)
Supplement: Figure 5—figure supplement 1—source data 1. [file elife-110117-fig5-figsupp1-data1.zip]

Archive with 10 entries (9 files):
- Figure5-figure supplement 1-source data 1/
- __MACOSX/._Figure5-figure supplement 1-source data 1
- Figure5-figure supplement 1-source data 1/240508_51K_prophase.tif
- __MACOSX/Figure5-figure supplement 1-source data 1/._240508_51K_prophase.tif
- Figure5-figure supplement 1-source data 1/240528_51L_3_metaphase2.tif
- __MACOSX/Figure5-figure supplement 1-source data 1/._240528_51L_3_metaphase2.tif
- Figure5-figure supplement 1-source data 1/240528_51M_metaphase1.tif
- __MACOSX/Figure5-figure supplement 1-source data 1/._240528_51M_metaphase1.tif
- Figure5-figure supplement 1-source data 1/240528_51N_mitotic_metaphase.tif
- __MACOSX/Figure5-figure supplement 1-source data 1/._240528_51N_mitotic_metaphase.tif
