# Supplementary material for: Specialisation of meiotic kinetochores revealed through a synthetic spindle assembly checkpoint strategy
Source: eLife. 2026 Apr 9;15:RP110117. doi: 10.7554/eLife.110117 (PMC13065327; doi:10.7554/eLife.110117)
Supplement: Source code 1. [file elife-110117-code1.zip]

Archive with 2 entries (2 files):
- Supplemental_File_1_kinetochore_synsac.R
- __MACOSX/._Supplemental_File_1_kinetochore_synsac.R
